# Supplementary material for: Repeat elements organise 3D genome structure and mediate transcription in the filamentous fungus Epichloë festucae
Source: PLoS Genet. 2018 Oct 24;14(10):e1007467. doi: 10.1371/journal.pgen.1007467 (PMC6218096; doi:10.1371/journal.pgen.1007467)
Supplement: S1 Table — Columns are as follows: repeat_id: Unique name for this repeat family repeat_class: Repeat class (Class I, Class II, MITE or unknown) annotation_note: Extra information about this repeat family total_kbp: Total amount of sequence annotated to be part of this family prop_genome: Proportion of complete genome annotated to be part of this family n_hits: Number of sequences matching this family mean_hit_length: Mean length of these sequences prop_AT: Proportion of total sequence annotated to be part of this family and also falling into AT-rich regions ref_len: Length of the reference repeat. (CSV) [file pgen.1007467.s006.csv]

Property	Value
Total size	35023692
Proportion AT-rich	0.31
Proportion known repeats	0.27
PacBio Coverage (chromosomes)	211
Illumina Coverage (chromosomes)	82
Fosmid mapping rate	0.999
Complete and single-copy BUSCOs (S)	1258
Complete and duplicated BUSCOs (D)	5
Fragmented BUSCOs (F)	37
Missing BUSCOs (M)	12
