# Supplementary material for: Repeat elements organise 3D genome structure and mediate transcription in the filamentous fungus Epichloë festucae
Source: PLoS Genet. 2018 Oct 24;14(10):e1007467. doi: 10.1371/journal.pgen.1007467 (PMC6218096; doi:10.1371/journal.pgen.1007467)
Supplement: S3 Table — (CSV) [file pgen.1007467.s008.csv]

Property	Value
NCBI Assembly ID	GCA_000226195.2
Total sequence length	35,149,944
Total assembly gap length	681,604
Number of scaffolds	759
Scaffold N50	672,115
Scaffold L50	18
Number of contigs	1,931
Contig N50	59,312
Contig L50	173
