# Supplementary material for: Repeat elements organise 3D genome structure and mediate transcription in the filamentous fungus Epichloë festucae
Source: PLoS Genet. 2018 Oct 24;14(10):e1007467. doi: 10.1371/journal.pgen.1007467 (PMC6218096; doi:10.1371/journal.pgen.1007467)
Supplement: S4 Table — (CSV) [file pgen.1007467.s009.csv]

repeat_id	repeat_class	annotation_note	total_kbp	prop_genome	n_hits	mean_hit_length	prop_AT	ref_len
EFT-1	Class I	--	430.5	0.012663	196	2196.6	0.92	9279
EFT-11	Class I	--	367.9	0.01082	197	1867.5	0.93	11961
EFT-11m	MITE	--	43.9	0.001292	179	245.4	0.93	416
EFT-12	Class I	putative	608.7	0.017904	187	3255.2	0.96	10421
EFT-13	Class I	putative	435.2	0.012799	145	3001.1	0.93	11144
EFT-14	Class I	putative Copia	1165.5	0.03428	566	2059.2	0.94	7204
EFT-14m	MITE	--	32.8	0.000966	191	172	0.09	282
EFT-15	Class I	putative Gypsy	1693.9	0.04982	720	2352.6	0.97	7129
EFT-16	Class I	putative	317.1	0.009328	152	2086.5	0.95	7133
EFT-17	Class I	--	909.9	0.026761	576	1579.7	0.96	6906
EFT-18	Class I	putative LINE	692.8	0.020376	414	1673.4	0.99	6596
EFT-19	Class I	putative	175.7	0.005167	162	1084.3	0.88	5905
EFT-2	Class I	--	1382.5	0.040662	634	2180.6	0.97	7882
EFT-20	Class I	putative LINE	612.5	0.018016	405	1512.4	0.97	6829
EFT-21	Class II	Putative DNA/hAT-Ac element	303.4	0.008923	242	1253.7	1	2853
EFT-24m	MITE	--	15.6	0.000459	136	114.6	0.25	357
EFT-25m	MITE	--	2.3	6.80E-05	43	54.1	0.33	82
EFT-26m	MITE	--	12.5	0.000367	106	117.6	0.09	371
EFT-27	unknown		34.1	0.001002	181	188.3	0.64	610
EFT-27mA	MITE	--	2.7	7.90E-05	24	112.1	0	152
EFT-27mB	MITE	--	5.8	0.000172	32	182.6	0.16	264
EFT-28	Class I	putative Copia	43.9	0.00129	142	308.9	0.7	531
EFT-28m	MITE	--	3.8	0.000113	25	154	0.05	264
EFT-29m	MITE	--	1.8	5.20E-05	28	63.1	0.05	78
EFT-30m	MITE	--	5.9	0.000172	30	195.1	0.73	541
EFT-32	unknown	--	59	0.001736	108	546.4	0.85	2877
EFT-3mA_Toru	MITE	--	17.4	0.000513	164	106.3	0.04	133
EFT-3mB	MITE	--	13.5	0.000397	85	158.6	0.08	258
EFT-5m_Rima	MITE	--	2.5	7.40E-05	21	120.3	0.05	287
EFT-6	Class I	--	348.7	0.010257	187	1864.9	0.96	5434
EFT-8	Class II	putative Pif/Harbinger	46.7	0.001373	50	934	0.89	1926
EFT-8m	MITE	--	21.2	0.000625	118	180	0.35	387
EFT-9m	MITE	--	24.5	0.00072	165	148.3	0.1	264
Fl1_Repeat_1-3	unknown	--	4.8	0.000141	33	145	0.97	197
