# Supplementary material for: Repeat elements organise 3D genome structure and mediate transcription in the filamentous fungus Epichloë festucae
Source: PLoS Genet. 2018 Oct 24;14(10):e1007467. doi: 10.1371/journal.pgen.1007467 (PMC6218096; doi:10.1371/journal.pgen.1007467)
Supplement: S5 Table — (CSV) [file pgen.1007467.s010.csv]

gene	log2FoldChange	lfcSE	padj	tad	annotation_B2G
EfM3.049620	3.930	0.465	0.000	tad_chr1_68	lysergyl peptide synthetase subunit 2
EfM3.049630	5.271	0.457	0.000	tad_chr1_68	chanoclavine-i-synthase oxidoreductase protein
EfM3.049640	-0.126	0.717	0.893	tad_chr1_68	dimethylallyltryptophan n-methyltransferase
EfM3.049650	3.771	1.177	0.003	tad_chr1_68	agroclavine dehydrogenase
EfM3.049660	4.265	0.655	0.000	tad_chr1_68	chanoclavine-i aldehyde oxidoreductase
EfM3.049670	4.159	0.663	0.000	tad_chr1_68	oxygenase
EfM3.051180	7.560	1.129	0.000	tad_chr1_68	hypothetical protein FPSE_08269
EfM3.051190	0.280	0.670	0.740	tad_chr1_68	riboflavin biosynthesis protein ribab
EfM3.051200	6.693	0.824	0.000	tad_chr1_68	Pc15g00240
EfM3.051210	3.493	0.814	0.000	tad_chr1_68	arginine biosynthesis
EfM3.051220	-0.034	0.257	0.919	tad_chr1_68	protein kinase domain-containing protein
EfM3.051230	1.112	0.229	0.000	tad_chr1_68	protein
EfM3.054070	-2.061	0.256	0.000	tad_chr1_68	mfs multidrug transporter
EfM3.054080	2.667	0.973	0.012	tad_chr1_68	hypothetical protein NECHADRAFT_123303
EfM3.054090	-0.102	0.241	0.736	tad_chr1_68	20s cyclosome subunit
EfM3.065750	4.446	0.693	0.000	tad_chr1_68	chanoclavine-i dehydrogenase
EfM3.065755	5.403	0.426	0.000	tad_chr1_68	chanoclavine synthase catalase protein
EfM3.065760	5.664	0.420	0.000	tad_chr1_68	elymoclavine monooxygenase
EfM3.065770	3.455	0.901	0.000	tad_chr1_68	dimethylallyl tryptophan synthase
EfM3.044570	0.781	0.192	0.000	tad_chr2_50	hypothetical protein MAC_04989
EfM3.044580	0.718	0.429	0.140	tad_chr2_50	hypothetical protein TRIVIDRAFT_61675
EfM3.044600	0.909	0.342	0.015	tad_chr2_50	m48 family
EfM3.044610	2.888	0.183	0.000	tad_chr2_50	hypothetical protein ANI_1_1370144
EfM3.044620	1.875	0.617	0.005	tad_chr2_50	glycoside hydrolase family 18 protein
EfM3.057190	3.523	0.303	0.000	tad_chr2_50	peptidase family m3
EfM3.057210	3.458	0.446	0.000	tad_chr2_50	hypothetical protein
EfM3.057220	3.908	0.983	0.000	tad_chr2_50	kinesin like protein
EfM3.057230	7.082	0.573	0.000	tad_chr2_50	---NA---
EfM3.057240	3.939	1.185	0.002	tad_chr2_50	2og-fe oxygenase family oxidoreductase
EfM3.057250	2.005	0.494	0.000	tad_chr2_50	hypothetical protein BBA_00197
EfM3.057260	1.713	0.545	0.004	tad_chr2_50	-like domain-containing protein
EfM3.057270	1.845	0.442	0.000	tad_chr2_50	pap2 family protein
EfM3.004060	-1.229	0.230	0.000	tad_chr3_21	c6 finger domain protein
EfM3.004080	-4.227	0.183	0.000	tad_chr3_21	calcineurin-like phosphoesterase
EfM3.048160	10.055	0.875	0.000	tad_chr3_55	prenyl transferase
EfM3.048170	12.709	0.624	0.000	tad_chr3_55	aromatic prenyl transferase
EfM3.048180	9.994	0.424	0.000	tad_chr3_55	p450 monooxygenase
EfM3.048190	12.945	0.679	0.000	tad_chr3_55	p450 monooxygenase
EfM3.048240	2.686	1.089	0.025	tad_chr3_55	zinc-containing alcohol
EfM3.048280	3.200	0.843	0.000	tad_chr3_55	p450 monooxygenase
EfM3.048430	1.967	0.663	0.006	tad_chr3_55	lysr family regulatory protein
EfM3.057450	0.611	0.140	0.000	tad_chr3_55	hypothetical protein ANI_1_1922064
EfM3.057470	2.668	0.753	0.001	tad_chr3_55	gpi ethanolamine phosphate transferase
EfM3.062100	3.163	0.371	0.000	tad_chr3_55	cytochrome p450 family protein
EfM3.067560	2.993	0.811	0.001	tad_chr3_55	---NA---
EfM3.067570	4.256	0.578	0.000	tad_chr3_55	exported hydrolase
EfM3.028480	10.393	0.252	0.000	tad_chr4_4	methionine synthase (b12-dependent)
EfM3.028490	9.372	0.675	0.000	tad_chr4_4	hypothetical protein
EfM3.028510	2.588	0.839	0.004	tad_chr4_4	phosphotransferase family protein
EfM3.028520	0.905	0.704	0.269	tad_chr4_4	phosphotransferase family protein
EfM3.033060	0.100	0.124	0.499	tad_chr4_4	wd40 domain-containing protein
EfM3.033100	-0.327	0.138	0.032	tad_chr4_4	3 -
EfM3.033140	0.251	0.267	0.429	tad_chr4_4	hypothetical protein MAC_03869
EfM3.033150	0.324	0.237	0.235	tad_chr4_4	mitochondrial atpase
EfM3.033160	0.120	0.125	0.420	tad_chr4_4	nuclear pore complex subunit nup133
EfM3.033170	0.171	0.117	0.205	tad_chr4_4	eukaryotic translation initiation factor 2 beta subunit
EfM3.066110	0.458	0.238	0.086	tad_chr4_4	carbohydrate esterase family 5 protein
EfM3.066120	0.057	0.222	0.840	tad_chr4_4	f-box domain protein
